# Supplementary material for: Upregulation of USP22 and ABCC1 during Sorafenib Treatment of Hepatocellular Carcinoma Contribute to Development of Resistance
Source: Cells. 2022 Feb 11;11(4):634. doi: 10.3390/cells11040634 (PMC8870465; doi:10.3390/cells11040634)
Supplement: Supplementary file 1 [file cells-11-00634-s001.zip]

Archive with 1 entries (1 files):
- cells-1551992-supplementary.pdf
